# Supplementary material for: Drought-Induced Responses in Maize under Different Vapor Pressure Deficit Conditions
Source: Plants (Basel). 2022 Oct 19;11(20):2771. doi: 10.3390/plants11202771 (PMC9611867; doi:10.3390/plants11202771)
Supplement: Supplementary file 1 [file plants-11-02771-s001.zip]

Archive with 1 entries (1 files):
- plants-1911012-supplementary.pdf
